# Supplementary material for: Alterations of biomarker profiles after neoadjuvant chemotherapy in breast cancer: tumor heterogeneity should be taken into consideration
Source: Oncotarget. 2015 Sep 5;6(34):36894–902. doi: 10.18632/oncotarget.5050 (PMC4742218; doi:10.18632/oncotarget.5050)
Supplement: Supplementary file 2 [file oncotarget-06-36894-s002.xlsx]

## Sheet: Sheet1
Case No	Age	Subtype	ER(pre-NAC)	PR(pre-NAC)	HER2(pre-NAC)	Ki67(pre-NAC)	Lymph node	Size-Group	MP-grading	ER(post-NAC)	PR(post-NAC)	HER2(post-NAC)	Ki67(post-NAC)	NAC regime
QL-1	57	2	0	0	3	40	1	1	3	0	0	3	50	4cycle AT
QL-2	46	3	0	0	0	65	1	2	2	0	0	1	60	2cycle CEF+ 3cycle AT
QL-3	35	1	180	80	0	35	1	2	3	100	0	1	40	4cycle AT
QL-4	64	3	0	0	0	30	1	1	2	0	0	0	7	4cycle CTF
QL-5	47	1	30	0	1	15	1	2	2	270	270	0	30	4cyclie AT
QL-6	64	2	0	0	3	20	1	2	4	0	0	3	20	5cyele TP
QL-7	41	1	30	0	1	30	1	2	3	0	20	0	30	5cycle AT
QL-8	40	0	30	10	0	10	1	1	3	0	0	2	5	4cycle AT
QL-9	51	0	270	270	0	10	1	2	3	60	40	0	5	5cycle AT
QL-10	41	1	270	270	0	25	1	1	3	285	285	0	5	8cycle unknown
QL-12	57	0	285	1	1	10	0	2	3	270	10	2	25	6cycle CAT
QL-13	58	4	90	270	3	25	1	2	2	5	5	2	5	4cycle AT
QL-14	51	3	0	0	1	30	1	2	2	0	0	2	70	4cycle AT
QL-15	51	3	0	0	1	60	0	2	2	0	0	1	80	5cycle ET
QL-16	40	1	240	150	1	90	1	2	3	50	20	2	10	6cycle CAT
QL-17	46	4	160	80	3	50	1	2	2	0	0	3	15	4cycle AT+2cycle TAC
QL-18	65	2	0	0	2	15	1	2	1	60	0	3	60	4cycle AT
QL-19	57	1	270	270	1	15	0	1	2	270	270	0	40	5cycle CEF
QL-20	54	2	0	0	3	30	1	2	1	0	5	2	25	4cycle AT
QL-21	71	3	0	0	1	60	0	2	2	0	0	1	70	1cycle TX+2cycle GP
QL-22	43	0	30	30	0	5	1	2	4	120	120	0	1	4cycle AT
QL-23	53	2	0	0	3	40	1	2	3	0	0	3	15	6cycle CAT
QL-24	65	1	270	270	2	30	1	2	3	30	10	2	50	5cycle AT
QL-25	53	4	60	30	3	45	1	2	3	170	40	1	35	3cycle CTF
QL-26	37	1	270	120	0	25	1	2	2	270	120	2	7.5	4cycle AT
QL-27	46	3	0	0	0	90	1	1	2	0	0	0	50	4cycle unknow
QL-28	30	2	0	0	3	60	1	1	3	0	0	3	55	6cycle CAT
QL-29	49	2	0	0	3	50	0	1	2	0	0	3	80	4cycle AT+9cycle NP
QL-30	46	0	270	100	1	10	1	2	1	20	20	0	5	4cycle AT
QL-31	49	1	270	270	0	15	0	2	2	90	0	0	2	6cycle ET
QL-32	53	4	120	30	2	35	0	2	3	5	0	0	10	4cycle AT
QL-33	46	4	30	30	3	75	1	1	4	0	0	3	5	6cycle CAT
QL-34	37	3	0	0	0	60	1	1	3	0	0	1	50	6cycle AT
QL-35	40	4	30	120	2	80	0	1	4	270	25	3	40	6cycle AT
QL-36	58	1	90	70	0	60	0	1	3	240	180	0	30	6cycle AT
QL-37	38	0	270	270	0	10	1	1	1	270	210	0	10	4cycle CAT
QL-38	57	1	180	100	0	70	1	1	3	90	210	1	70	6cycle CEF
QL-39	56	2	0	0	3	15	1	2	1	40	2	3	20	4cycle AT
QL-40	45	0	10	0	0	10	0	2	3	60	0	0	1	4cycle CAT
QL-41	53	0	70	2	1	10	1	2	2	0	0	1	40	3cycle TC+3cycle EN
QL-42	50	3	0	0	1	80	1	2	2	0	0	0	10	4cycle AT+2cycle TAC
QL-43	63	1	270	270	0	30	0	2	1	190	285	0	1	4cycle AT
QL-44	54	1	40	0	2	30	1	2	2	140	100	2	25	7cycle GP
QL-45	57	4	270	0	3	40	1	2	2	60	0	3	35	4cycle CAT
QL-46	35	1	65	5	0	35	1	1	4	0	2	2	30	6cycle AT
QL-47	47	4	270	5	2	30	1	2	2	0	0	1	15	4cycle CEF
QL-48	63	1	180	0	0	25	1	2	3	140	10	2	2	3cycle AT
QL-49	37	2	0	0	3	30	1	2	3	0	0	3	30	5cycle AT
QL-50	34	2	0	0	3	65	1	1	2	0	0	3	35	5cycle CAT
QL-51	59	0	270	270	1	5	1	2	3	270	80	1	3	5cycle AT
QL-52	31	3	0	0	0	85	1	2	2	0	0	0	1	6cycle CAT
QL-53	35	1	15	100	2	10	1	2	3	270	270	2	5	6cycle AT
QL-54	44	1	100	240	0	35	1	1	3	270	240	2	2	3cycle CTF
QL-55	45	1	5	150	0	45	1	2	2	0	0	0	5	3cycle AT
QL-56	59	2	0	0	3	50	1	2	3	0	0	3	40	3cycle CTF
QL-57	61	1	270	0	0	20	1	2	2	255	10	0	40	8cycle unknown
QL-58	41	1	270	270	2	20	1	2	3	210	180	2	15	2cycle AT+2cycle CAT
QL-60	42	0	270	30	0	5	1	1	4	270	30	0	1	5cycle ET
QL-61	42	1	270	270	0	65	0	2	1	240	120	0	25	3cycle CTF
QL-62	44	1	120	160	2	30	0	1	4	140	0	2	2	6cycle CTF
QL-63	35	0	120	270	0	10	1	2	2	20	180	0	25	4cycle CAT
QL-64	31	2	0	0	3	30	1	2	2	0	0	3	20	4cycle AT
QL-65	56	3	0	0	0	85	0	1	3	0	0	0	80	6cycle AT
QL-66	58	3	0	0	1	25	1	2	2	0	0	2	25	4cycle AT
QL-67	40	4	285	285	3	50	1	1	3	30	120	3	40	4cycle CTF
QL-68	48	1	285	285	2	35	1	2	2	180	80	2	35	4cycle CTF+3cycle AT
QL-69	58	2	0	0	3	50	1	2	3	0	0	3	30	6cycle AT
QL-70	54	3	0	0	0	85	1	2	1	0	0	0	50	5 cycle unknown
QL-71	50	4	270	270	3	50	1	2	3	60	1	3	20	3cycle AT+1cycle CAT
QL-72	38	1	70	270	2	35	1	2	3	3	3	0	1	6cycle CAT
QL-74	56	4	285	0	3	50	1	2	3	285	0	3	5	1cycle AT+1cycle AC→TH+4cycle TCH
QL-75	39	0	160	140	0	10	1	2	2	270	225	0	3	4cycle AT
QL-76	56	2	0	0	3	15	1	2	2	0	0	3	35	3cycle CMF
QL-77	36	4	30	0	3	45	1	2	2	30	0	2	50	4cycle AT
QL-78	29	3	0	0	0	95	1	1	1	0	0	1	70	3cycle AT
QL-79	41	2	0	0	3	60	1	1	3	0	0	3	5	4cycle AT
QL-80	47	4	270	0	3	40	0	2	3	240	0	2	70	3cycle CTF
QL-81	51	1	70	120	0	40	1	1	2	285	3	1	1	4cycle unknow
QL-82	29	4	60	45	3	30	1	2	2	70	45	3	20	6cycle CAT
QL-83	54	1	270	0	0	15	1	2	2	270	30	1	50	3cycle CTF
QL-84	60	1	160	70	0	40	1	2	3	170	135	1	7.5	4cycle CTF
QL-85	59	4	30	30	3	10	1	2	3	70	50	3	3	6cycle AT
QL-86	44	2	0	0	3	20	1	1	2	0	0	3	20	4cycle CAT
QL-87	45	1	120	210	1	40	1	2	2	100	270	1	12	4cycle AT
QL-88	58	1	270	120	0	80	1	2	2	270	8	0	5	6cycle AT
QL-89	67	1	270	270	0	20	1	2	3	240	255	0	30	4cycle AT
QL-90	37	1	270	5	0	35	1	2	3	30	0	0	25	5cycle ET
QL-91	60	0	270	120	1	3	1	2	3	270	70	2	10	6cycle unknown
QL-92	59	2	0	0	3	90	0	1	2	0	0	3	55	5cycle ET
QL-93	60	0	140	210	0	13	1	2	2	210	270	0	20	4cycle CTF
QL-94	49	1	240	270	1	60	1	2	2	240	80	2	15	5cycle ET
QL-95	54	2	0	0	2	40	1	2	2	5	5	3	10	8cycle unknown
QL-96	53	1	270	270	0	20	1	2	2	120	0	0	2	4cycle AT
QL-97	54	1	270	1	2	30	1	2	3	240	1	2	3	6cycle ET
QL-98	52	4	30	0	3	40	0	2	2	1	0	3	30	3cycle CEF3
QL-99	54	2	0	0	3	40	0	2	2	0	0	3	60	3cycle ET
QL-100	29	1	2	0	1	75	0	2	3	1	0	1	75	6 cycle ET
QL-101	58	2	0	0	3	40	0	2	2	0	0	3	30	4cycle CET
QL-102	57	4	5	0	3	50	1	1	2	0	0	3	50	4cycle ET
QL-103	47	1	270	270	1	20	1	2	2	270	240	2	15	4cycle ET
QL-104	55	2	0	0	3	60	0	2	3	1	0	3	40	3cycle CEF3
QL-105	59	1	5	0	1	60	1	1	4	120	0	0	40	4cycle CEF4
QL-106	51	1	240	240	1	10	1	2	3	210	240	0	15	4cycle CET
QL-107	49	4	240	210	3	35	1	1	3	100	20	3	25	4cycle CEF-T
QL-109	35	4	240	1	3	30	1	1	3	240	120	3	40	4cycle CET
QL-110	50	4	5	0	2	50	1	1	3	270	15	3	30	3cycle TE+2cycle NP
QL-111	50	4	10	0	3	60	0	2	3	100	10	3	20	6cycle ET
